# Supplementary material for: 5,3′-Dihydr­oxy-7,4′-dimethoxy­flavanone from Artemisia sphaerocephala Kraschen
Source: Acta Crystallogr Sect E Struct Rep Online. 2008 Apr 10;64(Pt 5):o822. doi: 10.1107/S1600536808009355 (PMC2961195; doi:10.1107/S1600536808009355)
Supplement: Supplementary file 2 [file e-64-0o822-Isup2.hkl]

# 
# h,k,l, Fc-squared, Fo-squared, sigma(Fo-squared) and status flag 
# 
data_I
_shelx_title ' MPT1 in P2(1)' 
_shelx_refln_list_code          4 
_shelx_F_calc_maximum       96.04 
_exptl_crystal_F_000       332.00 
_reflns_d_resolution_high  0.8107 
 
loop_ 
 _symmetry_equiv_pos_as_xyz 
 'x, y, z' 
 '-x, y+1/2, -z' 
 
_cell_length_a     5.4234 
_cell_length_b     9.2933 
_cell_length_c    14.9399 
_cell_angle_alpha  90.000 
_cell_angle_beta   91.039 
_cell_angle_gamma  90.000 
 
_shelx_F_squared_multiplier     1.000 
 
loop_ 
 _refln_index_h 
 _refln_index_k 
 _refln_index_l 
 _refln_F_squared_calc 
 _refln_F_squared_meas 
 _refln_F_squared_sigma 
 _refln_observed_status 
   1   0   0     3678.32     3510.24     28.87 o 
   2   0   0      251.22      235.82      2.46 o 
   3   0   0        2.53        2.00      0.31 o 
   4   0   0       23.79       22.89      0.72 o 
   5   0   0       27.15       25.31      1.19 o 
   6   0   0        0.31        0.37      0.56 o 
   1   1   0     1142.84     1089.21      6.83 o 
   2   1   0      119.72      127.46      1.10 o 
   3   1   0        4.75        5.19      0.19 o 
   4   1   0       38.60       40.74      0.68 o 
   5   1   0       62.96       66.41      1.37 o 
   6   1   0       13.17       12.53      0.73 o 
   0   2   0     4944.99     4843.85     39.64 o 
   1   2   0     9222.83     8711.82     53.87 o 
   2   2   0      206.05      212.78      1.73 o 
   3   2   0       37.52       35.65      0.60 o 
   4   2   0       70.32       70.19      0.95 o 
   5   2   0       56.34       54.60      1.04 o 
   6   2   0        5.81        5.55      0.57 o 
   1   3   0      305.06      295.55      2.03 o 
   2   3   0      189.25      189.85      1.45 o 
   3   3   0      134.13      131.68      1.33 o 
   4   3   0      133.03      135.12      1.63 o 
   5   3   0       12.88       11.48      0.55 o 
   6   3   0        3.86        3.23      0.51 o 
   0   4   0      527.78      517.42      4.54 o 
   1   4   0      230.99      250.88      1.69 o 
   2   4   0     1549.23     1543.95      9.73 o 
   3   4   0       81.94       80.63      1.01 o 
   4   4   0       37.89       38.10      0.74 o 
   5   4   0        9.44        9.09      0.47 o 
   6   4   0        0.62        0.75      0.40 o 
   1   5   0       80.12       85.61      0.83 o 
   2   5   0      347.55      337.95      2.49 o 
   3   5   0      168.71      164.04      1.66 o 
   4   5   0       14.64       14.89      0.54 o 
   5   5   0        3.84        3.87      0.42 o 
   6   5   0        3.89        4.24      0.51 o 
   0   6   0       49.13       47.37      0.82 o 
   1   6   0       35.78       37.62      0.55 o 
   2   6   0       60.00       59.14      0.85 o 
   3   6   0      140.04      126.03      1.48 o 
   4   6   0       16.19       14.55      0.54 o 
   5   6   0        3.54        3.33      0.38 o 
   1   7   0        0.24        0.00      0.15 o 
   2   7   0      398.66      396.45      3.60 o 
   3   7   0      136.21      131.70      1.79 o 
   4   7   0       14.60       11.25      0.52 o 
   5   7   0        0.81        0.43      0.37 o 
   0   8   0        6.52        6.39      0.40 o 
   1   8   0        0.11        0.00      0.18 o 
   2   8   0        6.54        6.56      0.38 o 
   3   8   0        5.42        5.11      0.58 o 
   4   8   0       24.63       22.85      0.79 o 
   1   9   0       96.30      100.98      1.42 o 
   2   9   0       58.70       62.13      1.14 o 
   3   9   0       12.25       10.13      0.90 o 
   4   9   0       11.51        9.69      0.73 o 
   0  10   0       14.70       15.62      2.23 o 
   1  10   0       14.12       13.87      0.90 o 
   2  10   0        9.36        9.46      0.62 o 
   3  10   0        1.63        2.13      0.41 o 
   1  11   0       11.42       10.54      1.29 o 
  -6   0   1        9.88       10.63      0.96 o 
  -5   0   1        1.72        1.58      0.52 o 
  -4   0   1      201.55      203.03      2.70 o 
  -3   0   1      147.41      151.15      1.91 o 
  -2   0   1      365.45      384.20      3.38 o 
  -1   0   1      726.91      706.92      6.76 o 
   1   0   1     1683.48     1590.43     12.96 o 
   2   0   1       11.09       12.00      0.41 o 
   3   0   1       26.62       25.20      0.53 o 
   4   0   1       50.76       52.52      1.10 o 
   5   0   1      146.07      146.42      3.40 o 
   6   0   1       15.85       15.33      1.10 o 
  -6   1   1       35.79       37.88      1.12 o 
  -5   1   1       65.40       66.43      1.31 o 
  -4   1   1       61.94       60.29      0.85 o 
  -3   1   1       98.12      100.42      0.87 o 
  -2   1   1      160.62      142.76      1.08 o 
  -1   1   1      351.02      356.91      2.17 o 
   0   1   1      745.84      704.98      4.15 o 
   1   1   1      407.53      407.69      2.63 o 
   2   1   1      429.93      410.78      2.75 o 
   3   1   1      257.85      261.79      1.89 o 
   4   1   1      101.38      103.49      1.26 o 
   5   1   1        3.21        4.03      0.68 o 
   6   1   1        4.25        4.72      0.57 o 
  -6   2   1        5.78        6.19      0.59 o 
  -5   2   1       82.37       81.06      1.28 o 
  -4   2   1      199.36      189.92      1.81 o 
  -3   2   1      145.58      156.96      1.18 o 
  -2   2   1        4.47        4.29      0.15 o 
  -1   2   1     7215.04     6812.76     42.26 o 
   0   2   1     1654.83     1638.76     10.12 o 
   1   2   1     6460.22     6046.57     86.23 o 
   2   2   1      216.84      202.61      1.86 o 
   3   2   1       29.49       28.71      0.44 o 
   4   2   1       52.84       51.19      0.81 o 
   5   2   1       35.89       37.42      0.87 o 
   6   2   1        9.59        9.99      0.69 o 
  -6   3   1        2.89        2.88      0.49 o 
  -5   3   1       63.56       62.11      1.12 o 
  -4   3   1      148.60      140.25      1.50 o 
  -3   3   1       60.30       55.90      1.13 o 
  -2   3   1       19.76       17.39      0.33 o 
  -1   3   1       55.18       57.42      0.51 o 
   0   3   1      472.74      467.52      2.85 o 
   1   3   1     1814.89     1807.76     10.43 o 
   2   3   1      127.90      135.32      1.55 o 
   3   3   1      111.08      108.35      1.17 o 
   4   3   1       49.46       48.06      0.81 o 
   5   3   1        5.27        4.99      0.54 o 
   6   3   1        4.59        4.24      0.55 o 
  -6   4   1        5.31        5.48      0.63 o 
  -5   4   1       67.74       67.17      1.15 o 
  -4   4   1      119.62      116.25      1.36 o 
  -3   4   1      107.55       97.02      1.47 o 
  -2   4   1      904.20      876.40      5.69 o 
  -1   4   1       35.65       40.08      0.83 o 
   0   4   1      214.27      213.72      1.47 o 
   1   4   1      423.03      417.92      2.64 o 
   2   4   1      518.56      498.29      3.65 o 
   3   4   1       41.03       40.60      0.69 o 
   4   4   1       87.10       86.04      1.15 o 
   5   4   1        1.24        1.43      0.30 o 
   6   4   1       11.62       11.96      0.66 o 
  -6   5   1       10.17       12.22      0.67 o 
  -5   5   1        2.23        2.67      0.35 o 
  -4   5   1       55.68       56.99      1.34 o 
  -3   5   1       71.96       67.28      0.94 o 
  -2   5   1      159.61      147.34      1.30 o 
  -1   5   1       96.22       85.43      1.09 o 
   0   5   1       24.02       23.95      0.37 o 
   1   5   1      109.09      112.04      0.94 o 
   2   5   1      539.43      533.99      3.69 o 
   3   5   1      690.41      670.92      5.06 o 
   4   5   1       23.31       22.42      0.62 o 
   5   5   1        3.02        2.58      0.34 o 
   6   5   1        5.35        6.02      0.70 o 
  -5   6   1        0.18        0.37      0.29 o 
  -4   6   1       66.84       64.11      1.17 o 
  -3   6   1      431.38      410.05      3.39 o 
  -2   6   1       28.40       27.47      0.66 o 
  -1   6   1       20.81       21.60      0.38 o 
   0   6   1       66.20       64.84      0.69 o 
   1   6   1       26.92       23.90      0.41 o 
   2   6   1        8.10        8.33      0.35 o 
   3   6   1        5.50        5.58      0.41 o 
   4   6   1        0.18        0.00      0.24 o 
   5   6   1       10.28       10.80      0.67 o 
  -5   7   1        6.27        6.43      0.54 o 
  -4   7   1        4.52        4.84      0.45 o 
  -3   7   1       38.17       39.66      0.79 o 
  -2   7   1      121.37      117.41      1.35 o 
  -1   7   1       63.01       60.99      0.87 o 
   0   7   1       20.28       20.81      0.44 o 
   1   7   1       35.88       36.63      0.60 o 
   2   7   1      150.94      154.44      1.73 o 
   3   7   1      192.70      187.61      1.96 o 
   4   7   1       29.17       26.61      0.71 o 
   5   7   1        6.35        7.08      0.50 o 
  -4   8   1       21.53       16.25      0.69 o 
  -3   8   1       69.54       65.07      1.18 o 
  -2   8   1       68.42       69.55      1.15 o 
  -1   8   1       31.43       31.85      0.60 o 
   0   8   1        5.17        5.82      0.27 o 
   1   8   1       34.29       35.19      0.62 o 
   2   8   1       53.74       51.90      0.89 o 
   3   8   1        5.57        5.49      0.40 o 
   4   8   1       14.12       14.86      0.68 o 
  -4   9   1       12.73       15.26      0.73 o 
  -3   9   1        3.44        3.02      0.40 o 
  -2   9   1       73.34       73.81      1.25 o 
  -1   9   1       27.47       28.42      0.72 o 
   0   9   1        7.98        8.14      0.44 o 
   1   9   1       79.45       85.16      1.44 o 
   2   9   1       17.82       16.92      0.56 o 
   3   9   1        4.88        3.93      0.43 o 
   4   9   1       27.76       28.66      1.02 o 
  -3  10   1        3.36        2.70      0.48 o 
  -2  10   1       16.64       15.39      0.72 o 
  -1  10   1       33.40       35.74      0.86 o 
   0  10   1        5.99        6.50      0.52 o 
   1  10   1       14.70       14.01      0.66 o 
   2  10   1        0.31        0.07      0.41 o 
   3  10   1        8.92        9.79      0.80 o 
  -1  11   1       12.23       13.06      1.13 o 
   0  11   1       44.00       47.52      1.54 o 
   1  11   1        4.83        4.44      1.24 o 
  -6   0   2       57.90       59.62      1.93 o 
  -5   0   2       14.09       15.33      1.09 o 
  -4   0   2       60.33       60.79      1.20 o 
  -3   0   2      695.92      717.08      6.21 o 
  -2   0   2      567.09      548.24      5.36 o 
  -1   0   2       31.21       27.55      0.47 o 
   0   0   2     3023.79     2663.74     52.90 o 
   1   0   2      457.03      410.61      3.61 o 
   2   0   2       27.28       26.56      0.46 o 
   3   0   2       39.58       32.27      0.60 o 
   4   0   2        3.10        2.31      0.51 o 
   5   0   2       16.62       18.19      1.64 o 
   6   0   2       95.19      103.60      2.84 o 
  -6   1   2       19.40       19.18      1.01 o 
  -5   1   2       39.64       39.70      0.86 o 
  -4   1   2       44.72       49.02      0.77 o 
  -3   1   2      186.87      205.22      1.58 o 
  -2   1   2      157.29      164.09      1.15 o 
  -1   1   2      279.52      263.11      1.65 o 
   0   1   2      753.61      758.71      4.79 o 
   1   1   2     3397.22     3248.52     31.32 o 
   2   1   2      323.13      307.23      1.96 o 
   3   1   2      338.57      352.02      3.29 o 
   4   1   2       61.50       61.15      1.28 o 
   5   1   2       82.44       81.92      1.50 o 
   6   1   2       21.05       21.85      0.90 o 
  -6   2   2       14.57       15.34      0.77 o 
  -5   2   2       14.07       13.85      0.56 o 
  -4   2   2       28.08       29.66      0.61 o 
  -3   2   2        8.14        9.49      0.25 o 
  -2   2   2      836.55      856.98      7.16 o 
  -1   2   2      250.10      255.15      1.92 o 
   0   2   2       31.40       29.32      0.31 o 
   1   2   2      638.93      667.13      4.54 o 
   2   2   2      112.38      122.85      1.01 o 
   3   2   2       53.79       57.09      0.66 o 
   4   2   2       97.25       95.03      1.44 o 
   5   2   2      110.47      113.44      1.58 o 
   6   2   2        4.08        4.98      0.58 o 
  -6   3   2        3.88        3.00      0.50 o 
  -5   3   2        8.64        8.97      0.50 o 
  -4   3   2       31.78       29.66      0.63 o 
  -3   3   2       78.81       69.77      0.88 o 
  -2   3   2      359.87      396.21      2.52 o 
  -1   3   2      253.93      263.31      1.71 o 
   0   3   2     1124.91     1070.35      6.26 o 
   1   3   2      530.98      528.48      3.43 o 
   2   3   2     1085.45     1089.73      8.04 o 
   3   3   2       26.53       25.55      0.53 o 
   4   3   2      173.41      168.76      1.72 o 
   5   3   2       46.99       48.97      1.02 o 
   6   3   2        6.84        8.30      0.67 o 
  -6   4   2        2.72        2.81      0.53 o 
  -5   4   2        0.23        0.12      0.26 o 
  -4   4   2      114.61      110.99      1.58 o 
  -3   4   2       67.09       63.57      0.87 o 
  -2   4   2       97.13       94.90      0.81 o 
  -1   4   2      550.78      573.68      3.53 o 
   0   4   2       18.19       18.13      0.31 o 
   1   4   2        9.33        9.81      0.25 o 
   2   4   2      524.71      556.90      3.76 o 
   3   4   2      181.05      177.51      1.71 o 
   4   4   2      221.18      214.15      2.08 o 
   5   4   2        7.72        8.62      0.47 o 
   6   4   2        3.69        4.08      0.49 o 
  -5   5   2        6.04        6.44      0.43 o 
  -4   5   2       60.43       58.28      1.03 o 
  -3   5   2       37.11       35.44      0.67 o 
  -2   5   2       36.96       36.31      0.54 o 
  -1   5   2      321.69      330.87      2.21 o 
   0   5   2      113.63      112.68      1.01 o 
   1   5   2      339.25      345.15      2.44 o 
   2   5   2      119.98      121.78      1.13 o 
   3   5   2       25.41       25.20      0.79 o 
   4   5   2       84.42       86.51      1.19 o 
   5   5   2       10.21        8.97      0.48 o 
  -5   6   2        2.67        2.36      0.39 o 
  -4   6   2       22.44       24.41      0.65 o 
  -3   6   2       47.15       45.98      0.88 o 
  -2   6   2       21.04       19.32      0.48 o 
  -1   6   2       45.13       42.58      0.54 o 
   0   6   2      240.65      239.12      1.87 o 
   1   6   2      125.16      128.59      1.24 o 
   2   6   2       38.77       38.40      0.69 o 
   3   6   2      362.40      357.51      3.06 o 
   4   6   2        8.55        7.56      0.46 o 
   5   6   2        3.56        4.40      0.42 o 
  -5   7   2        1.80        2.87      0.43 o 
  -4   7   2        1.18        1.41      0.33 o 
  -3   7   2       61.67       63.77      1.12 o 
  -2   7   2       24.74       23.66      0.64 o 
  -1   7   2       22.33       21.57      0.46 o 
   0   7   2      147.80      151.40      1.38 o 
   1   7   2       16.59       16.45      0.44 o 
   2   7   2       67.97       66.84      0.98 o 
   3   7   2       16.82       15.81      0.63 o 
   4   7   2       22.02       19.35      0.71 o 
   5   7   2        1.66        2.40      0.51 o 
  -4   8   2        3.79        3.83      0.43 o 
  -3   8   2       11.08       10.91      0.54 o 
  -2   8   2        0.83        0.81      0.28 o 
  -1   8   2       32.24       33.43      0.68 o 
   0   8   2       14.00       14.39      0.42 o 
   1   8   2       56.70       56.51      0.80 o 
   2   8   2       70.50       73.25      1.16 o 
   3   8   2        7.12        7.06      0.47 o 
   4   8   2       17.78       18.66      0.70 o 
  -4   9   2        3.93        5.17      0.76 o 
  -3   9   2        0.42        0.32      0.51 o 
  -2   9   2       36.87       38.15      1.00 o 
  -1   9   2        7.64        7.57      0.40 o 
   0   9   2        4.22        4.34      0.37 o 
   1   9   2       34.03       36.49      0.83 o 
   2   9   2        9.21        9.35      0.51 o 
   3   9   2        5.60        5.23      0.47 o 
   4   9   2        0.91        0.15      0.36 o 
  -3  10   2        0.82        0.83      0.40 o 
  -2  10   2        1.90        2.03      0.56 o 
  -1  10   2       19.41       21.14      0.89 o 
   0  10   2       22.21       23.81      0.84 o 
   1  10   2       18.63       19.51      0.88 o 
   2  10   2        8.25        6.47      0.67 o 
   3  10   2       10.55       11.48      0.84 o 
  -1  11   2       16.25       18.10      1.63 o 
   0  11   2       14.49       16.77      0.97 o 
   1  11   2        7.02        8.00      0.89 o 
  -6   0   3        4.92        5.82      0.82 o 
  -5   0   3        3.67        3.98      1.07 o 
  -4   0   3        4.85        4.82      0.33 o 
  -3   0   3      794.35      812.05      6.98 o 
  -2   0   3      974.14      968.24      9.36 o 
  -1   0   3       44.23       46.10      0.59 o 
   0   0   3       33.81       39.27      0.53 o 
   1   0   3      120.14      111.44      1.12 o 
   2   0   3       27.40       27.80      0.59 o 
   3   0   3      190.93      190.35      1.97 o 
   4   0   3        0.02        0.00      0.32 o 
   5   0   3       21.95       19.79      1.67 o 
   6   0   3       35.55       36.14      1.56 o 
  -6   1   3        3.03        2.76      0.50 o 
  -5   1   3        2.36        1.99      0.32 o 
  -4   1   3       69.61       71.58      1.04 o 
  -3   1   3      448.53      482.24      3.28 o 
  -2   1   3      158.42      165.89      1.26 o 
  -1   1   3       63.90       60.72      0.51 o 
   0   1   3      251.34      249.40      1.66 o 
   1   1   3     1360.21     1307.51      8.54 o 
   2   1   3      560.86      552.42      3.37 o 
   3   1   3       91.44       98.81      0.96 o 
   4   1   3       49.99       50.32      0.87 o 
   5   1   3       28.56       31.65      0.95 o 
   6   1   3       38.06       42.17      1.18 o 
  -6   2   3        2.15        2.51      0.46 o 
  -5   2   3        7.83        8.56      0.48 o 
  -4   2   3       48.52       47.17      0.78 o 
  -3   2   3      145.56      147.19      1.33 o 
  -2   2   3      997.97     1026.11      6.06 o 
  -1   2   3      424.93      416.06      3.30 o 
   0   2   3      344.32      340.38      2.25 o 
   1   2   3      175.17      185.29      1.33 o 
   2   2   3      274.56      280.63      2.03 o 
   3   2   3       12.49       13.75      0.36 o 
   4   2   3       62.11       62.06      0.90 o 
   5   2   3      118.41      118.71      1.62 o 
   6   2   3        3.65        3.13      0.51 o 
  -6   3   3        1.99        2.51      0.45 o 
  -5   3   3       44.73       42.67      0.94 o 
  -4   3   3       40.28       39.56      0.72 o 
  -3   3   3       32.08       32.80      0.58 o 
  -2   3   3       84.97      100.86      0.84 o 
  -1   3   3       81.55       87.10      0.71 o 
   0   3   3      606.06      600.43      3.61 o 
   1   3   3      647.71      673.96      4.05 o 
   2   3   3      225.93      257.62      2.45 o 
   3   3   3       57.37       54.06      0.90 o 
   4   3   3       55.60       56.25      0.95 o 
   5   3   3       42.31       44.42      1.22 o 
   6   3   3        1.70        0.75      0.44 o 
  -6   4   3        1.80        1.90      0.46 o 
  -5   4   3        1.60        1.30      0.29 o 
  -4   4   3       30.85       29.38      0.71 o 
  -3   4   3        2.15        2.54      0.55 o 
  -2   4   3       32.17       36.72      0.49 o 
  -1   4   3      901.68      912.52      5.79 o 
   0   4   3      648.18      654.41      3.98 o 
   1   4   3      279.66      297.52      2.11 o 
   2   4   3        2.05        2.91      0.16 o 
   3   4   3       15.09       17.50      0.48 o 
   4   4   3      229.61      223.02      2.77 o 
   5   4   3        4.71        5.02      0.40 o 
   6   4   3        0.09        0.00      0.33 o 
  -5   5   3        2.33        2.06      0.36 o 
  -4   5   3       13.05       12.45      0.50 o 
  -3   5   3        1.53        1.84      0.24 o 
  -2   5   3       18.51       19.22      0.42 o 
  -1   5   3       58.56       58.69      0.81 o 
   0   5   3      250.25      254.07      1.77 o 
   1   5   3      296.93      320.79      2.17 o 
   2   5   3        4.10        4.87      0.28 o 
   3   5   3       75.91       73.78      1.02 o 
   4   5   3       14.03       14.61      0.52 o 
   5   5   3        1.21        0.56      0.33 o 
  -5   6   3        6.05        6.06      0.50 o 
  -4   6   3        8.57        7.98      0.54 o 
  -3   6   3        7.30        7.33      0.53 o 
  -2   6   3       24.42       24.73      0.48 o 
  -1   6   3      169.15      179.03      1.40 o 
   0   6   3      133.09      146.11      1.20 o 
   1   6   3        9.38        8.35      0.26 o 
   2   6   3       30.15       29.12      0.68 o 
   3   6   3      130.25      127.15      2.36 o 
   4   6   3       23.02       24.68      0.68 o 
   5   6   3        1.03        0.51      0.31 o 
  -5   7   3        4.04        4.44      0.57 o 
  -4   7   3        3.31        3.74      0.41 o 
  -3   7   3       35.05       33.62      0.81 o 
  -2   7   3        9.58        9.64      0.44 o 
  -1   7   3       67.94       64.73      0.90 o 
   0   7   3       36.57       34.45      0.58 o 
   1   7   3        1.75        1.29      0.20 o 
   2   7   3       17.66       19.84      0.65 o 
   3   7   3       18.45       19.09      0.58 o 
   4   7   3        0.42        0.32      0.30 o 
   5   7   3        4.45        5.38      0.47 o 
  -4   8   3        3.43        3.44      0.49 o 
  -3   8   3        0.24        0.00      0.28 o 
  -2   8   3       25.25       26.49      0.81 o 
  -1   8   3       57.65       57.24      0.89 o 
   0   8   3       10.22       10.04      0.37 o 
   1   8   3       56.23       56.37      0.88 o 
   2   8   3       83.25       83.50      1.29 o 
   3   8   3        0.99        0.99      0.27 o 
   4   8   3        8.69        7.68      0.49 o 
  -4   9   3        2.52        3.09      0.53 o 
  -3   9   3        2.39        2.21      0.44 o 
  -2   9   3       32.22       31.94      0.93 o 
  -1   9   3       21.20       21.89      0.65 o 
   0   9   3        8.47        8.21      0.72 o 
   1   9   3        3.81        4.43      0.49 o 
   2   9   3        5.11        5.62      0.85 o 
   3   9   3        6.48        6.86      0.57 o 
  -3  10   3        1.91        1.48      0.43 o 
  -2  10   3        6.13        6.15      0.55 o 
  -1  10   3        2.95        2.67      0.43 o 
   0  10   3        1.65        1.19      0.63 o 
   1  10   3       33.09       33.99      0.97 o 
   2  10   3       15.83       16.83      0.84 o 
   3  10   3        3.49        3.70      0.58 o 
  -1  11   3        5.20        4.46      0.73 o 
   0  11   3        3.00        2.32      0.78 o 
   1  11   3        1.83        1.45      0.63 o 
  -6   0   4        0.03        0.01      0.61 o 
  -5   0   4        2.99        4.70      0.94 o 
  -4   0   4       26.32       27.22      0.68 o 
  -3   0   4      143.75      145.29      1.65 o 
  -2   0   4        1.09        1.98      0.26 o 
  -1   0   4      403.90      391.41      3.62 o 
   0   0   4      648.56      600.37      5.84 o 
   1   0   4      141.61      134.05      1.35 o 
   2   0   4        3.99        4.17      0.23 o 
   3   0   4       34.84       30.57      0.61 o 
   4   0   4        1.37        2.74      1.02 o 
   5   0   4        6.54        7.97      1.12 o 
   6   0   4       50.07       52.78      4.25 o 
  -6   1   4        7.22        6.55      0.60 o 
  -5   1   4        2.22        2.36      0.34 o 
  -4   1   4       20.97       22.47      0.48 o 
  -3   1   4      148.99      151.29      1.20 o 
  -2   1   4      288.59      309.82      2.03 o 
  -1   1   4      373.77      390.14      2.42 o 
   0   1   4      390.61      387.59      2.99 o 
   1   1   4       76.51       73.66      0.61 o 
   2   1   4      875.55      913.31      5.43 o 
   3   1   4      337.69      363.88      2.41 o 
   4   1   4       31.34       33.04      0.73 o 
   5   1   4       14.68       12.13      0.65 o 
   6   1   4       14.75       15.55      1.32 o 
  -6   2   4        3.27        3.92      0.53 o 
  -5   2   4        1.85        2.21      0.54 o 
  -4   2   4       23.22       24.82      0.57 o 
  -3   2   4       28.01       26.67      0.42 o 
  -2   2   4      822.64      875.00      6.86 o 
  -1   2   4      177.50      163.65      1.20 o 
   0   2   4      259.64      239.95      1.83 o 
   1   2   4      215.41      213.60      1.60 o 
   2   2   4      185.95      187.68      1.34 o 
   3   2   4       36.41       37.44      0.55 o 
   4   2   4       26.87       25.88      0.59 o 
   5   2   4       31.93       31.84      0.82 o 
   6   2   4        1.26        2.14      0.49 o 
  -6   3   4        2.02        2.88      0.49 o 
  -5   3   4       13.04       12.43      0.51 o 
  -4   3   4       21.07       21.03      0.55 o 
  -3   3   4      114.63      123.86      1.16 o 
  -2   3   4       42.00       47.16      0.52 o 
  -1   3   4       14.04       15.51      0.25 o 
   0   3   4      229.06      222.93      1.60 o 
   1   3   4      385.91      430.17      2.86 o 
   2   3   4      378.19      423.85      2.71 o 
   3   3   4       36.54       36.07      0.64 o 
   4   3   4       61.57       58.41      0.91 o 
   5   3   4        9.92       10.83      0.56 o 
   6   3   4        2.63        3.85      0.69 o 
  -6   4   4        8.77       10.20      0.71 o 
  -5   4   4       12.56       11.07      0.55 o 
  -4   4   4        4.14        3.86      0.36 o 
  -3   4   4       41.56       39.33      0.67 o 
  -2   4   4       84.88       90.83      0.82 o 
  -1   4   4      543.49      595.89      3.67 o 
   0   4   4      115.76      124.20      0.97 o 
   1   4   4      129.95      137.40      1.06 o 
   2   4   4       34.56       35.61      0.45 o 
   3   4   4       31.68       32.01      0.70 o 
   4   4   4       14.84       14.49      0.64 o 
   5   4   4       15.09       15.14      0.65 o 
   6   4   4        1.88        1.91      0.48 o 
  -5   5   4        0.41        0.12      0.30 o 
  -4   5   4       37.27       34.38      0.81 o 
  -3   5   4        9.19        8.31      0.44 o 
  -2   5   4       28.73       31.63      0.51 o 
  -1   5   4       18.00       16.66      0.32 o 
   0   5   4      413.04      428.14      2.77 o 
   1   5   4      157.92      174.11      1.33 o 
   2   5   4       11.46       11.57      0.38 o 
   3   5   4       10.05       10.74      0.46 o 
   4   5   4       18.49       18.60      0.62 o 
   5   5   4       16.28       17.86      0.63 o 
  -5   6   4       24.24       25.64      0.83 o 
  -4   6   4        8.68        6.18      0.45 o 
  -3   6   4        6.90        7.93      0.43 o 
  -2   6   4       10.00       10.14      0.37 o 
  -1   6   4       13.43       13.69      0.36 o 
   0   6   4      413.27      410.17      2.95 o 
   1   6   4       11.16       11.93      0.31 o 
   2   6   4        1.99        2.12      0.24 o 
   3   6   4       47.47       47.59      0.94 o 
   4   6   4        2.47        3.05      0.38 o 
   5   6   4        9.29        8.72      0.51 o 
  -5   7   4        0.68        1.26      0.43 o 
  -4   7   4        0.41        0.31      0.32 o 
  -3   7   4       13.67       11.65      0.61 o 
  -2   7   4        7.98        7.01      0.47 o 
  -1   7   4       19.15       20.16      0.51 o 
   0   7   4       91.02       95.71      1.24 o 
   1   7   4       13.97       15.25      0.45 o 
   2   7   4        0.07        0.28      0.21 o 
   3   7   4        2.25        2.35      0.40 o 
   4   7   4       21.25       23.13      0.75 o 
   5   7   4        1.27        1.89      0.37 o 
  -4   8   4        8.85        8.65      0.64 o 
  -3   8   4        5.53        5.11      0.74 o 
  -2   8   4        4.59        3.68      0.62 o 
  -1   8   4       14.74       14.33      0.53 o 
   0   8   4       22.41       23.26      0.57 o 
   1   8   4       61.40       60.38      1.31 o 
   2   8   4       36.01       37.04      0.96 o 
   3   8   4        6.14        6.32      0.52 o 
   4   8   4        0.51        1.10      0.36 o 
  -3   9   4        0.92        0.68      0.37 o 
  -2   9   4        0.74        0.74      0.33 o 
  -1   9   4        3.20        2.65      0.34 o 
   0   9   4        6.71        7.07      0.58 o 
   1   9   4        8.42        8.74      0.82 o 
   2   9   4        8.21        8.70      0.61 o 
   3   9   4        7.48        8.54      0.61 o 
  -2  10   4        8.76        7.97      0.86 o 
  -1  10   4        2.43        2.18      0.40 o 
   0  10   4        2.89        3.54      0.44 o 
   1  10   4        6.94        7.37      0.56 o 
   2  10   4        3.56        3.38      0.47 o 
  -1  11   4        0.58        0.12      0.51 o 
   0  11   4        1.36        1.72      0.46 o 
   1  11   4        4.66        4.67      0.62 o 
  -6   0   5        9.79        7.56      0.89 o 
  -5   0   5        1.28        1.00      0.50 o 
  -4   0   5       12.36       11.40      0.48 o 
  -3   0   5      102.08      107.57      1.36 o 
  -2   0   5       30.41       30.78      0.58 o 
  -1   0   5      380.33      366.20      3.24 o 
   0   0   5       42.07       40.15      0.63 o 
   1   0   5      102.66       98.01      1.09 o 
   2   0   5      315.64      335.97      3.10 o 
   3   0   5      373.38      403.94      4.69 o 
   4   0   5        1.68        1.22      0.34 o 
   5   0   5        5.38        5.44      0.73 o 
   6   0   5       25.21       25.68      1.43 o 
  -6   1   5        5.75        6.18      0.59 o 
  -5   1   5        4.13        4.48      0.40 o 
  -4   1   5        1.79        1.62      0.22 o 
  -3   1   5      135.11      147.75      1.20 o 
  -2   1   5      244.30      246.99      1.69 o 
  -1   1   5      112.44      114.69      0.86 o 
   0   1   5      120.40      116.18      0.85 o 
   1   1   5      333.30      332.06      2.12 o 
   2   1   5      251.82      263.38      1.79 o 
   3   1   5       61.31       66.41      0.69 o 
   4   1   5        9.14        8.68      0.44 o 
   5   1   5        3.85        4.61      0.52 o 
   6   1   5        0.49        0.72      0.40 o 
  -6   2   5        4.35        3.93      0.64 o 
  -5   2   5       15.38       14.30      0.66 o 
  -4   2   5       28.69       26.07      0.59 o 
  -3   2   5        4.37        4.32      0.22 o 
  -2   2   5       18.82       23.02      0.36 o 
  -1   2   5       12.59       10.25      0.28 o 
   0   2   5       41.58       39.33      0.43 o 
   1   2   5      168.54      169.55      1.20 o 
   2   2   5      236.54      255.03      1.75 o 
   3   2   5       34.99       36.65      0.55 o 
   4   2   5        8.58        9.15      0.40 o 
   5   2   5       27.48       28.74      0.79 o 
   6   2   5        0.51        0.86      0.42 o 
  -6   3   5        3.56        3.12      0.59 o 
  -5   3   5       11.23       10.43      0.47 o 
  -4   3   5       12.23       13.26      0.46 o 
  -3   3   5       22.87       22.22      0.69 o 
  -2   3   5        6.88        5.63      0.20 o 
  -1   3   5      338.25      343.27      2.40 o 
   0   3   5       49.65       49.21      0.53 o 
   1   3   5      461.98      494.68      3.21 o 
   2   3   5       28.70       34.63      0.45 o 
   3   3   5       43.29       42.92      0.70 o 
   4   3   5       39.34       38.88      0.75 o 
   5   3   5        6.50        6.74      0.49 o 
   6   3   5        4.18        3.74      0.64 o 
  -6   4   5        2.77        4.08      0.72 o 
  -5   4   5       11.85       11.74      0.57 o 
  -4   4   5       10.34        9.13      0.46 o 
  -3   4   5       27.05       29.01      0.58 o 
  -2   4   5       18.77       18.10      0.34 o 
  -1   4   5       83.26       87.84      0.76 o 
   0   4   5      109.16      105.19      0.85 o 
   1   4   5      111.57      116.91      1.27 o 
   2   4   5       17.98       16.11      0.33 o 
   3   4   5       12.60       14.65      0.45 o 
   4   4   5       58.07       53.97      0.90 o 
   5   4   5        6.41        6.10      0.49 o 
  -5   5   5        3.52        3.94      0.42 o 
  -4   5   5       31.70       30.01      0.86 o 
  -3   5   5       34.77       34.89      0.75 o 
  -2   5   5       37.67       37.87      0.64 o 
  -1   5   5       46.10       48.58      0.79 o 
   0   5   5       33.86       35.64      0.59 o 
   1   5   5       94.92      100.57      0.90 o 
   2   5   5       14.72       16.82      0.45 o 
   3   5   5       30.03       29.23      0.64 o 
   4   5   5        4.48        3.61      0.44 o 
   5   5   5       14.50       14.88      0.76 o 
  -5   6   5        6.29        6.36      0.58 o 
  -4   6   5        2.10        0.72      0.60 o 
  -3   6   5        9.27        8.76      0.92 o 
  -2   6   5       28.66       26.00      0.64 o 
  -1   6   5       21.21       18.69      0.60 o 
   0   6   5       69.30       74.67      0.85 o 
   1   6   5       16.74       18.14      0.41 o 
   2   6   5       21.41       22.66      0.56 o 
   3   6   5       16.81       16.15      0.75 o 
   4   6   5        2.51        3.37      0.36 o 
   5   6   5        3.12        3.00      0.68 o 
  -5   7   5        8.31        8.98      0.69 o 
  -4   7   5        3.48        2.97      0.46 o 
  -3   7   5       16.23       15.36      0.68 o 
  -2   7   5        3.54        3.32      0.37 o 
  -1   7   5       37.46       36.87      0.79 o 
   0   7   5        7.17        6.53      0.49 o 
   1   7   5       20.30       22.45      0.61 o 
   2   7   5        7.14        8.05      0.51 o 
   3   7   5        0.04        0.52      0.30 o 
   4   7   5        7.47        7.16      0.50 o 
  -4   8   5        6.77        6.57      0.70 o 
  -3   8   5        6.85        6.02      0.54 o 
  -2   8   5        5.30        5.13      0.46 o 
  -1   8   5       24.04       25.85      0.70 o 
   0   8   5        4.32        4.66      0.33 o 
   1   8   5        5.20        4.64      0.45 o 
   2   8   5       15.04       15.04      0.68 o 
   3   8   5        1.35        1.47      0.37 o 
   4   8   5        1.26        1.52      0.41 o 
  -3   9   5        0.11        0.00      0.31 o 
  -2   9   5       13.00       12.64      0.67 o 
  -1   9   5        4.78        4.58      0.41 o 
   0   9   5        3.33        3.79      0.43 o 
   1   9   5       13.52       14.27      0.66 o 
   2   9   5        6.21        6.74      0.55 o 
   3   9   5        2.65        3.78      0.48 o 
  -2  10   5        2.04        1.56      0.40 o 
  -1  10   5        2.89        2.77      0.46 o 
   0  10   5        0.28        0.26      0.39 o 
   1  10   5        3.88        4.67      0.76 o 
   2  10   5        3.25        2.47      0.45 o 
   0  11   5        0.09        0.00      0.49 o 
  -6   0   6        3.66        4.38      0.79 o 
  -5   0   6       19.21       18.58      2.53 o 
  -4   0   6        7.13        6.29      0.42 o 
  -3   0   6        0.67        0.66      0.22 o 
  -2   0   6       51.46       49.37      0.78 o 
  -1   0   6     1210.02     1331.75     12.52 o 
   0   0   6        2.70        2.38      0.18 o 
   1   0   6        9.93       11.72      0.36 o 
   2   0   6       31.04       24.75      0.58 o 
   3   0   6       11.04       10.89      0.49 o 
   4   0   6       15.90       17.38      1.29 o 
   5   0   6       12.02       12.89      0.94 o 
   6   0   6        6.54        5.71      1.02 o 
  -6   1   6       10.78       11.64      0.71 o 
  -5   1   6       15.19       15.81      0.61 o 
  -4   1   6       35.21       33.89      0.60 o 
  -3   1   6       31.58       31.30      0.49 o 
  -2   1   6      219.92      213.36      1.52 o 
  -1   1   6      511.05      516.75      3.18 o 
   0   1   6      404.79      413.66      2.58 o 
   1   1   6      156.20      162.60      1.18 o 
   2   1   6        0.72        0.79      0.13 o 
   3   1   6       27.17       30.11      0.47 o 
   4   1   6       10.05       10.53      0.47 o 
   5   1   6        9.34        9.24      0.60 o 
   6   1   6        1.61        1.02      0.43 o 
  -6   2   6        1.08        0.99      0.51 o 
  -5   2   6        8.65        8.51      0.57 o 
  -4   2   6       14.53       14.11      0.46 o 
  -3   2   6       69.61       68.88      0.75 o 
  -2   2   6      138.47      152.17      1.18 o 
  -1   2   6       46.21       53.70      0.51 o 
   0   2   6      144.99      150.30      1.18 o 
   1   2   6       86.26       93.89      0.79 o 
   2   2   6       60.95       73.13      0.71 o 
   3   2   6       44.54       46.65      0.65 o 
   4   2   6       70.87       71.66      1.01 o 
   5   2   6        3.69        3.05      0.39 o 
   6   2   6        2.61        1.74      0.48 o 
  -6   3   6        1.17        1.03      0.51 o 
  -5   3   6       15.36       13.60      0.59 o 
  -4   3   6       20.09       15.33      0.49 o 
  -3   3   6       36.84       34.46      0.52 o 
  -2   3   6      192.20      204.76      1.50 o 
  -1   3   6      246.09      241.76      1.81 o 
   0   3   6      105.46       99.13      1.60 o 
   1   3   6      244.51      250.48      1.72 o 
   2   3   6       43.61       44.14      0.54 o 
   3   3   6       12.71       13.89      0.43 o 
   4   3   6       11.98       10.49      0.44 o 
   5   3   6       17.00       16.07      0.65 o 
   6   3   6        2.06        2.04      0.67 o 
  -5   4   6        2.07        1.19      0.40 o 
  -4   4   6       23.45       20.66      0.65 o 
  -3   4   6       12.36       10.18      0.44 o 
  -2   4   6        0.62        0.59      0.16 o 
  -1   4   6       12.65       14.68      0.32 o 
   0   4   6       28.61       28.02      0.41 o 
   1   4   6      138.55      148.57      1.51 o 
   2   4   6       63.68       62.35      0.68 o 
   3   4   6       18.48       19.98      0.53 o 
   4   4   6        3.27        3.27      0.32 o 
   5   4   6       15.36       15.61      0.99 o 
  -5   5   6        1.84        1.08      0.37 o 
  -4   5   6       14.16       11.94      0.62 o 
  -3   5   6       28.89       25.32      0.76 o 
  -2   5   6       15.89       15.41      0.43 o 
  -1   5   6       19.50       21.20      0.48 o 
   0   5   6       50.71       41.60      0.66 o 
   1   5   6        0.35        0.53      0.25 o 
   2   5   6       92.44       97.14      1.14 o 
   3   5   6       42.35       39.38      0.76 o 
   4   5   6       13.22       11.61      0.50 o 
   5   5   6        3.55        3.73      0.40 o 
  -5   6   6        0.73        1.18      0.41 o 
  -4   6   6       25.32       23.07      0.98 o 
  -3   6   6       35.87       33.94      0.92 o 
  -2   6   6       28.62       27.09      0.67 o 
  -1   6   6       26.61       27.93      0.58 o 
   0   6   6       20.46       21.95      0.52 o 
   1   6   6       21.95       21.29      0.51 o 
   2   6   6       10.49        9.66      0.52 o 
   3   6   6       18.38       16.62      0.68 o 
   4   6   6        0.98        0.54      0.33 o 
   5   6   6        1.04        0.69      0.35 o 
  -4   7   6        3.07        2.35      0.44 o 
  -3   7   6       25.37       24.16      0.84 o 
  -2   7   6        1.87        1.72      0.28 o 
  -1   7   6       15.71       14.72      0.47 o 
   0   7   6        1.43        1.31      0.24 o 
   1   7   6        5.67        4.93      0.40 o 
   2   7   6       17.87       18.75      0.70 o 
   3   7   6       44.39       38.63      1.02 o 
   4   7   6        9.85        9.40      0.77 o 
  -4   8   6        4.34        3.99      0.52 o 
  -3   8   6        8.65        8.28      0.60 o 
  -2   8   6        4.30        4.30      0.51 o 
  -1   8   6        4.22        5.07      0.39 o 
   0   8   6        5.82        6.04      0.36 o 
   1   8   6        2.67        2.74      0.37 o 
   2   8   6       17.46       17.15      0.72 o 
   3   8   6        3.61        3.31      0.45 o 
   4   8   6        0.19        0.00      0.34 o 
  -3   9   6        0.35        0.00      0.34 o 
  -2   9   6       10.02        9.13      0.61 o 
  -1   9   6        0.48        0.32      0.28 o 
   0   9   6        2.78        2.72      0.36 o 
   1   9   6        6.87        7.37      0.54 o 
   2   9   6        3.11        2.57      0.49 o 
   3   9   6        7.04        6.12      0.80 o 
  -2  10   6        0.76        0.95      0.41 o 
  -1  10   6        2.67        3.21      0.47 o 
   0  10   6        1.90        0.84      0.37 o 
   1  10   6        7.30        6.41      0.56 o 
   2  10   6        2.87        2.82      0.47 o 
  -6   0   7        0.67        0.34      1.19 o 
  -5   0   7       13.38       13.15      0.94 o 
  -4   0   7        2.48        2.41      0.35 o 
  -3   0   7       29.91       28.35      0.68 o 
  -2   0   7        0.08        0.00      0.16 o 
  -1   0   7       85.24       92.42      1.25 o 
   0   0   7        8.60        9.39      0.33 o 
   1   0   7      357.33      367.82      3.37 o 
   2   0   7       26.90       29.04      0.61 o 
   3   0   7       67.51       72.93      1.50 o 
   4   0   7       21.59       23.98      0.82 o 
   5   0   7       30.49       31.41      2.53 o 
   6   0   7        7.78        8.93      0.98 o 
  -6   1   7        2.15        2.47      0.61 o 
  -5   1   7       41.31       41.95      0.93 o 
  -4   1   7       29.00       32.62      0.57 o 
  -3   1   7        2.94        2.17      0.20 o 
  -2   1   7        1.16        0.59      0.13 o 
  -1   1   7      956.05     1023.05      6.08 o 
   0   1   7     2655.84     2841.71     16.36 o 
   1   1   7      269.12      256.15      1.75 o 
   2   1   7      115.99      117.95      1.00 o 
   3   1   7       69.71       68.91      0.76 o 
   4   1   7        9.78        9.17      0.53 o 
   5   1   7        5.29        6.28      0.55 o 
   6   1   7        1.17        1.27      0.44 o 
  -6   2   7        1.29        1.13      0.91 o 
  -5   2   7        0.38        0.93      0.62 o 
  -4   2   7       15.13       15.90      0.50 o 
  -3   2   7        9.92       10.60      0.32 o 
  -2   2   7      187.21      192.84      1.44 o 
  -1   2   7       44.85       46.87      0.51 o 
   0   2   7      528.09      556.18      3.69 o 
   1   2   7      105.89      104.56      0.87 o 
   2   2   7      135.46      142.37      1.16 o 
   3   2   7       29.93       29.18      0.53 o 
   4   2   7       25.27       24.99      0.62 o 
   5   2   7       10.06        9.37      0.54 o 
   6   2   7        8.01        8.03      0.67 o 
  -5   3   7        4.96        4.38      0.44 o 
  -4   3   7       44.92       42.38      0.91 o 
  -3   3   7       36.88       34.04      0.76 o 
  -2   3   7      370.21      365.58      2.66 o 
  -1   3   7       92.02       94.47      0.95 o 
   0   3   7       90.63       95.04      1.02 o 
   1   3   7      245.78      245.37      1.71 o 
   2   3   7        5.30        4.51      0.22 o 
   3   3   7       21.76       20.73      0.53 o 
   4   3   7       26.11       26.91      0.89 o 
   5   3   7        8.96        9.47      0.56 o 
  -5   4   7        0.93        0.92      0.38 o 
  -4   4   7       20.66       19.39      0.74 o 
  -3   4   7       66.87       70.36      1.10 o 
  -2   4   7      121.30      123.22      1.31 o 
  -1   4   7       45.74       46.33      0.93 o 
   0   4   7        7.84        7.92      0.30 o 
   1   4   7      167.30      173.31      1.44 o 
   2   4   7       15.72       15.97      0.36 o 
   3   4   7       44.10       40.44      0.74 o 
   4   4   7       11.95       10.12      0.46 o 
   5   4   7        0.05        0.04      0.31 o 
  -5   5   7        1.39        1.43      0.53 o 
  -4   5   7        2.32        1.99      0.39 o 
  -3   5   7       38.33       36.98      1.14 o 
  -2   5   7       94.81       91.15      1.11 o 
  -1   5   7       26.90       26.74      0.56 o 
   0   5   7       71.81       69.00      0.90 o 
   1   5   7       20.90       18.70      0.66 o 
   2   5   7       74.62       68.19      1.64 o 
   3   5   7        4.01        4.08      0.37 o 
   4   5   7       35.11       32.11      0.95 o 
   5   5   7        2.84        2.70      0.47 o 
  -5   6   7        2.69        2.21      0.46 o 
  -4   6   7        5.15        5.04      0.51 o 
  -3   6   7       90.29       85.94      1.69 o 
  -2   6   7        3.79        4.40      0.36 o 
  -1   6   7       14.43       12.93      0.44 o 
   0   6   7       25.87       26.07      0.83 o 
   1   6   7       10.77       11.43      0.41 o 
   2   6   7       25.32       21.85      0.74 o 
   3   6   7       29.63       29.21      0.87 o 
   4   6   7        0.06        0.48      0.33 o 
   5   6   7        0.55        1.52      0.43 o 
  -4   7   7        8.20        7.55      1.10 o 
  -3   7   7       11.08       10.04      0.61 o 
  -2   7   7        5.81        5.64      0.41 o 
  -1   7   7       10.40       10.25      0.43 o 
   0   7   7        4.74        4.16      0.32 o 
   1   7   7        4.81        4.29      0.38 o 
   2   7   7        1.22        1.13      0.32 o 
   3   7   7        9.95        8.64      0.73 o 
   4   7   7        2.95        1.97      0.42 o 
  -4   8   7        2.99        1.96      0.47 o 
  -3   8   7        7.43        6.01      0.56 o 
  -2   8   7       55.08       55.02      1.53 o 
  -1   8   7        4.73        4.72      0.40 o 
   0   8   7        3.40        2.80      0.31 o 
   1   8   7       27.36       27.34      0.85 o 
   2   8   7       26.78       22.93      1.15 o 
   3   8   7        0.94        1.15      0.38 o 
   4   8   7        2.25        3.36      0.51 o 
  -3   9   7        5.57        5.53      0.58 o 
  -2   9   7        2.61        3.31      0.44 o 
  -1   9   7        1.63        1.55      0.33 o 
   0   9   7        5.91        5.46      0.44 o 
   1   9   7        1.72        0.94      0.35 o 
   2   9   7       12.90       12.71      0.71 o 
   3   9   7        0.18        0.28      0.39 o 
  -2  10   7        6.05        5.00      0.55 o 
  -1  10   7       12.96       14.75      0.75 o 
   0  10   7        6.16        6.39      0.72 o 
   1  10   7        6.32        6.17      0.58 o 
   2  10   7        2.69        1.61      0.44 o 
  -6   0   8       10.98       11.44      1.03 o 
  -5   0   8        0.26        0.00      0.48 o 
  -4   0   8      145.14      149.84      1.94 o 
  -3   0   8        4.32        3.41      0.33 o 
  -2   0   8       27.78       28.66      0.63 o 
  -1   0   8      136.66      143.58      1.58 o 
   0   0   8        0.46        2.21      0.34 o 
   1   0   8        2.09        1.59      0.21 o 
   2   0   8        0.95        1.56      0.24 o 
   3   0   8       67.67       75.55      1.49 o 
   4   0   8       35.85       33.00      0.97 o 
   5   0   8        5.78        6.53      0.77 o 
  -6   1   8        5.58        7.38      1.11 o 
  -5   1   8       24.24       26.04      0.88 o 
  -4   1   8      126.98      128.66      1.24 o 
  -3   1   8      112.15      115.77      1.08 o 
  -2   1   8        0.96        1.54      0.20 o 
  -1   1   8      794.99      846.07      5.12 o 
   0   1   8      782.60      858.77      5.17 o 
   1   1   8      180.95      200.76      1.46 o 
   2   1   8       78.97       77.10      0.78 o 
   3   1   8       51.73       52.56      0.67 o 
   4   1   8        9.13        8.99      0.47 o 
   5   1   8       11.33       12.86      0.69 o 
  -5   2   8       74.20       75.96      1.29 o 
  -4   2   8        7.28        7.71      0.45 o 
  -3   2   8       59.54       59.78      0.80 o 
  -2   2   8        0.01        0.00      0.12 o 
  -1   2   8        6.28        7.33      0.22 o 
   0   2   8       62.24       63.73      0.69 o 
   1   2   8      124.46      121.51      1.00 o 
   2   2   8       15.25       16.95      0.36 o 
   3   2   8       22.45       21.24      0.48 o 
   4   2   8        9.83        9.60      0.44 o 
   5   2   8        0.76        0.86      0.34 o 
  -5   3   8       49.44       47.75      1.66 o 
  -4   3   8       31.05       31.03      1.02 o 
  -3   3   8       30.78       31.05      0.64 o 
  -2   3   8       14.90       15.10      0.45 o 
  -1   3   8        5.77        6.48      0.38 o 
   0   3   8      112.96      112.76      1.18 o 
   1   3   8      587.08      603.58      4.07 o 
   2   3   8       55.62       59.21      0.68 o 
   3   3   8       18.89       16.64      0.49 o 
   4   3   8       31.74       29.20      0.75 o 
   5   3   8        0.25        0.51      0.33 o 
  -5   4   8        2.22        1.79      0.43 o 
  -4   4   8       37.33       36.18      0.97 o 
  -3   4   8       32.55       29.38      0.74 o 
  -2   4   8       18.76       17.24      0.50 o 
  -1   4   8       45.93       49.52      0.83 o 
   0   4   8        4.98        5.01      0.28 o 
   1   4   8       85.99       87.01      1.03 o 
   2   4   8       65.99       67.10      0.89 o 
   3   4   8       88.71       79.09      1.19 o 
   4   4   8        3.79        3.48      0.37 o 
   5   4   8        5.24        5.59      0.91 o 
  -5   5   8        0.11        0.00      0.34 o 
  -4   5   8       17.54       14.31      0.70 o 
  -3   5   8      111.96      110.53      2.13 o 
  -2   5   8       10.98        9.42      0.40 o 
  -1   5   8       40.83       39.78      0.77 o 
   0   5   8        5.95        5.96      0.31 o 
   1   5   8       24.71       23.05      0.68 o 
   2   5   8       14.59       16.66      0.77 o 
   3   5   8       30.12       25.88      0.80 o 
   4   5   8        5.04        4.58      0.48 o 
   5   5   8        3.31        3.44      0.51 o 
  -4   6   8        4.63        4.63      0.51 o 
  -3   6   8       11.33        9.58      0.59 o 
  -2   6   8       86.76       82.81      1.26 o 
  -1   6   8        7.09        7.23      0.38 o 
   0   6   8       21.98       19.75      0.53 o 
   1   6   8       19.58       18.81      0.57 o 
   2   6   8      186.16      175.66      2.37 o 
   3   6   8       64.35       58.30      1.25 o 
   4   6   8        0.10        0.21      0.34 o 
  -4   7   8        6.73        5.58      0.63 o 
  -3   7   8       15.10       14.04      0.70 o 
  -2   7   8       19.12       19.74      0.66 o 
  -1   7   8       24.39       22.11      0.73 o 
   0   7   8       11.79       12.19      0.46 o 
   1   7   8       21.48       21.75      0.71 o 
   2   7   8       21.19       21.17      0.78 o 
   3   7   8        8.39        8.86      0.61 o 
   4   7   8        1.73        2.79      0.45 o 
  -3   8   8       12.81       13.84      0.74 o 
  -2   8   8       46.45       48.24      1.18 o 
  -1   8   8       16.74       18.27      0.65 o 
   0   8   8       10.57       10.36      0.47 o 
   1   8   8       32.33       31.91      1.11 o 
   2   8   8       11.12       10.04      1.13 o 
   3   8   8        9.28        9.26      0.88 o 
  -3   9   8        3.98        3.88      0.54 o 
  -2   9   8        1.55        1.97      0.68 o 
  -1   9   8        0.42        0.27      0.29 o 
   0   9   8        6.75        7.86      0.51 o 
   1   9   8        2.52        2.18      0.43 o 
   2   9   8        2.00        1.64      0.42 o 
  -1  10   8        6.39        6.83      0.73 o 
   0  10   8        2.66        2.91      1.04 o 
   1  10   8        9.81        9.62      0.68 o 
  -5   0   9       10.90       10.78      0.90 o 
  -4   0   9      164.31      169.53      2.15 o 
  -3   0   9       24.55       25.38      0.71 o 
  -2   0   9        7.48        8.99      0.41 o 
  -1   0   9      134.20      139.82      1.59 o 
   0   0   9       20.50       20.37      0.57 o 
   1   0   9        1.18        0.76      0.20 o 
   2   0   9        0.48        0.13      0.22 o 
   3   0   9      229.54      229.24      2.52 o 
   4   0   9       38.27       39.70      1.09 o 
   5   0   9       11.57       12.65      1.00 o 
  -5   1   9        9.88       13.18      1.29 o 
  -4   1   9      144.65      149.80      1.63 o 
  -3   1   9      123.17      121.21      1.14 o 
  -2   1   9      226.17      223.56      1.67 o 
  -1   1   9       12.33       18.49      0.44 o 
   0   1   9       28.78       36.68      0.47 o 
   1   1   9       64.99       62.83      0.67 o 
   2   1   9       71.83       67.76      0.75 o 
   3   1   9       12.68       11.84      0.39 o 
   4   1   9       26.41       27.08      0.72 o 
   5   1   9       21.42       21.74      0.84 o 
  -5   2   9        8.59        9.31      0.68 o 
  -4   2   9       27.72       28.20      0.97 o 
  -3   2   9      121.54      118.63      1.35 o 
  -2   2   9       49.35       48.09      0.76 o 
  -1   2   9        9.53        8.95      0.46 o 
   0   2   9      151.29      154.96      2.02 o 
   1   2   9       53.93       56.13      0.70 o 
   2   2   9       94.26       90.19      0.89 o 
   3   2   9       26.07       27.17      0.79 o 
   4   2   9       82.62       80.62      1.27 o 
   5   2   9       13.34       14.59      0.66 o 
  -5   3   9        8.16        8.63      0.61 o 
  -4   3   9        5.93        5.86      0.50 o 
  -3   3   9      129.11      124.84      1.42 o 
  -2   3   9      404.70      404.31      3.25 o 
  -1   3   9      328.63      324.45      2.94 o 
   0   3   9       62.43       57.99      0.82 o 
   1   3   9      117.10      113.25      1.23 o 
   2   3   9       54.19       50.03      0.69 o 
   3   3   9       40.42       38.27      0.80 o 
   4   3   9       67.38       68.39      1.17 o 
   5   3   9       14.77       15.40      0.75 o 
  -5   4   9        7.32        7.32      0.85 o 
  -4   4   9        6.40        5.49      0.50 o 
  -3   4   9       23.18       22.05      0.75 o 
  -2   4   9      116.74      122.22      1.38 o 
  -1   4   9       65.97       65.63      1.01 o 
   0   4   9        1.40        1.71      0.24 o 
   1   4   9      316.76      299.99      2.54 o 
   2   4   9      107.22      102.39      1.19 o 
   3   4   9       72.03       66.18      1.27 o 
   4   4   9       21.17       21.61      0.70 o 
   5   4   9        9.48        9.81      0.68 o 
  -5   5   9        5.02        5.64      0.60 o 
  -4   5   9       30.83       30.05      0.96 o 
  -3   5   9        8.70        7.69      0.52 o 
  -2   5   9       97.05       97.83      1.23 o 
  -1   5   9      147.33      142.23      2.25 o 
   0   5   9       56.27       55.69      0.86 o 
   1   5   9       34.15       33.43      0.66 o 
   2   5   9       84.92       76.84      1.38 o 
   3   5   9       50.01       47.91      1.17 o 
   4   5   9        1.59        1.51      0.57 o 
  -4   6   9        6.72        6.29      0.57 o 
  -3   6   9       16.00       15.11      0.70 o 
  -2   6   9       11.04       12.55      0.55 o 
  -1   6   9       68.78       70.30      1.03 o 
   0   6   9       79.07       76.37      1.07 o 
   1   6   9       36.68       35.45      0.81 o 
   2   6   9       37.10       35.30      0.95 o 
   3   6   9        0.98        0.82      0.35 o 
   4   6   9        2.13        2.70      0.52 o 
  -4   7   9        5.85        5.89      0.61 o 
  -3   7   9       13.96       13.32      0.72 o 
  -2   7   9       21.85       23.34      0.73 o 
  -1   7   9       23.37       23.15      0.63 o 
   0   7   9      127.61      132.30      1.63 o 
   1   7   9       53.35       53.98      1.04 o 
   2   7   9       10.86       10.88      0.64 o 
   3   7   9        1.71        0.82      0.36 o 
   4   7   9        2.68        3.17      0.58 o 
  -3   8   9        0.84        0.74      0.38 o 
  -2   8   9       13.96       15.60      0.74 o 
  -1   8   9        1.28        1.70      0.46 o 
   0   8   9       66.19       70.49      1.36 o 
   1   8   9       18.39       18.94      0.91 o 
   2   8   9        3.76        2.94      0.44 o 
   3   8   9        9.99       10.10      0.70 o 
  -2   9   9        4.93        4.61      0.53 o 
  -1   9   9       20.12       21.75      0.77 o 
   0   9   9       25.48       26.10      0.81 o 
   1   9   9       28.71       28.18      0.97 o 
   2   9   9        3.02        2.64      0.47 o 
   0  10   9        8.43        9.22      0.98 o 
  -4   0  10       94.90       97.52      1.81 o 
  -3   0  10      235.84      243.38      2.68 o 
  -2   0  10        0.91        0.61      0.23 o 
  -1   0  10       75.15       77.11      1.10 o 
   0   0  10       23.12       23.90      0.57 o 
   1   0  10      305.12      292.29      2.92 o 
   2   0  10       99.13       94.78      1.54 o 
   3   0  10       71.63       76.27      1.25 o 
   4   0  10       35.80       35.74      1.07 o 
   5   0  10       37.37       36.41      1.88 o 
  -5   1  10       10.50        9.40      0.71 o 
  -4   1  10       70.89       72.31      1.07 o 
  -3   1  10      399.21      389.00      3.20 o 
  -2   1  10      135.34      133.97      1.41 o 
  -1   1  10       34.78       37.57      0.56 o 
   0   1  10      162.23      164.31      1.41 o 
   1   1  10       89.06       88.89      0.94 o 
   2   1  10        8.41        9.93      0.32 o 
   3   1  10      110.92      109.53      1.18 o 
   4   1  10       17.87       18.72      0.65 o 
   5   1  10       31.51       29.42      1.36 o 
  -5   2  10       16.75       16.33      0.81 o 
  -4   2  10       35.82       34.86      1.02 o 
  -3   2  10      269.72      280.72      2.74 o 
  -2   2  10        8.97       10.63      0.40 o 
  -1   2  10       15.40       14.65      0.49 o 
   0   2  10      116.11      113.64      1.24 o 
   1   2  10      297.68      290.43      2.44 o 
   2   2  10      258.34      249.62      2.02 o 
   3   2  10       53.96       52.62      0.85 o 
   4   2  10       87.09       85.79      1.50 o 
   5   2  10       14.15       14.30      0.74 o 
  -5   3  10       14.50       14.10      0.74 o 
  -4   3  10       25.85       24.87      0.84 o 
  -3   3  10       25.61       25.38      0.69 o 
  -2   3  10      257.46      253.00      2.30 o 
  -1   3  10       53.23       52.46      0.90 o 
   0   3  10       76.30       68.91      0.97 o 
   1   3  10       52.53       52.87      0.92 o 
   2   3  10      211.52      208.08      1.95 o 
   3   3  10        7.15        8.57      0.46 o 
   4   3  10       53.99       49.58      1.09 o 
   5   3  10        7.97        8.21      1.18 o 
  -5   4  10       10.13       11.67      0.72 o 
  -4   4  10        2.39        3.44      0.45 o 
  -3   4  10       13.31       13.37      0.57 o 
  -2   4  10      132.77      135.69      1.52 o 
  -1   4  10       25.85       25.10      0.66 o 
   0   4  10      135.70      133.66      1.46 o 
   1   4  10      276.90      267.54      2.37 o 
   2   4  10      130.04      126.81      1.57 o 
   3   4  10       15.99       13.70      0.64 o 
   4   4  10       41.52       40.75      1.08 o 
   5   4  10        6.86        7.57      0.77 o 
  -4   5  10       13.44       12.36      0.69 o 
  -3   5  10        1.38        1.57      0.35 o 
  -2   5  10       10.14        9.69      0.44 o 
  -1   5  10      430.77      426.97      3.83 o 
   0   5  10      120.64      120.52      1.45 o 
   1   5  10      105.51      107.54      1.29 o 
   2   5  10       24.82       23.87      0.79 o 
   3   5  10       13.02       10.09      0.60 o 
   4   5  10        0.79        1.19      0.39 o 
  -4   6  10        2.32        4.27      0.55 o 
  -3   6  10       10.39       10.67      0.80 o 
  -2   6  10       12.83       13.00      0.65 o 
  -1   6  10       59.29       61.51      0.99 o 
   0   6  10      133.48      130.23      1.52 o 
   1   6  10       58.81       65.75      1.14 o 
   2   6  10       39.36       36.08      0.99 o 
   3   6  10       19.62       18.74      1.09 o 
   4   6  10        3.03        2.64      0.47 o 
  -3   7  10        0.38        0.76      0.37 o 
  -2   7  10       32.96       35.55      0.90 o 
  -1   7  10      120.30      126.17      1.55 o 
   0   7  10       14.49       13.55      0.53 o 
   1   7  10        5.05        5.00      0.74 o 
   2   7  10        4.83        4.57      0.71 o 
   3   7  10       10.61       10.07      0.67 o 
  -3   8  10        4.26        3.02      0.50 o 
  -2   8  10        5.62        5.79      0.55 o 
  -1   8  10       34.92       36.85      0.94 o 
   0   8  10        0.68        0.22      0.29 o 
   1   8  10       16.41       15.45      0.76 o 
   2   8  10        1.39        0.48      0.38 o 
   3   8  10        0.70        0.21      0.41 o 
  -2   9  10       17.72       19.50      0.94 o 
  -1   9  10       29.97       31.96      0.92 o 
   0   9  10        8.36       10.45      0.61 o 
   1   9  10       27.32       27.53      1.23 o 
  -4   0  11        3.88        4.51      0.64 o 
  -3   0  11      332.44      319.34      8.07 o 
  -2   0  11      203.25      212.45      2.76 o 
  -1   0  11       18.31       19.65      1.06 o 
   0   0  11       37.59       38.01      0.92 o 
   1   0  11        0.54        0.64      0.32 o 
   2   0  11      687.60      671.75      6.11 o 
   3   0  11      205.34      217.23      2.53 o 
   4   0  11        0.77        0.13      0.38 o 
   5   0  11        8.29        9.33      0.93 o 
  -5   1  11        1.56        0.86      0.74 o 
  -4   1  11       34.19       34.51      0.76 o 
  -3   1  11       88.81       86.43      1.15 o 
  -2   1  11      162.48      163.03      1.65 o 
  -1   1  11       33.16       30.39      0.61 o 
   0   1  11       15.55       16.96      0.66 o 
   1   1  11      306.99      290.32      2.26 o 
   2   1  11       15.51       14.32      0.43 o 
   3   1  11       61.14       63.29      0.96 o 
   4   1  11       18.72       20.24      0.77 o 
   5   1  11       10.64       10.47      0.79 o 
  -5   2  11        7.83        7.06      0.75 o 
  -4   2  11       44.98       46.78      1.31 o 
  -3   2  11       81.02       82.58      1.13 o 
  -2   2  11      154.70      156.37      1.64 o 
  -1   2  11      104.32      102.74      1.53 o 
   0   2  11        2.48        2.67      0.27 o 
   1   2  11      367.66      347.93      3.05 o 
   2   2  11      308.20      316.06      2.70 o 
   3   2  11       76.69       81.00      1.11 o 
   4   2  11       23.23       24.10      0.84 o 
   5   2  11        1.45        1.15      0.42 o 
  -5   3  11        0.96        0.61      0.42 o 
  -4   3  11        9.23        8.97      0.60 o 
  -3   3  11        5.35        5.76      0.38 o 
  -2   3  11      365.32      352.26      3.15 o 
  -1   3  11      150.13      145.91      1.72 o 
   0   3  11      323.90      318.14      2.72 o 
   1   3  11       54.65       52.98      0.85 o 
   2   3  11       57.64       58.00      0.90 o 
   3   3  11       47.66       49.02      1.11 o 
   4   3  11       12.50       12.66      0.68 o 
   5   3  11       15.44       18.47      1.00 o 
  -4   4  11       12.12       12.58      0.69 o 
  -3   4  11       16.92       15.12      0.61 o 
  -2   4  11       35.69       33.80      0.73 o 
  -1   4  11       13.26       12.20      0.52 o 
   0   4  11      485.30      466.13      3.74 o 
   1   4  11      191.16      197.09      1.94 o 
   2   4  11        7.48        6.93      0.42 o 
   3   4  11       15.13       15.76      0.70 o 
   4   4  11       12.26       13.84      0.73 o 
  -4   5  11        2.57        2.77      0.46 o 
  -3   5  11        3.64        3.21      0.43 o 
  -2   5  11       26.18       25.92      0.67 o 
  -1   5  11      215.36      218.88      2.36 o 
   0   5  11      175.81      180.74      1.87 o 
   1   5  11        1.44        2.10      0.28 o 
   2   5  11       11.43       12.21      0.63 o 
   3   5  11       21.25       20.00      0.80 o 
   4   5  11       33.69       34.65      1.08 o 
  -4   6  11        1.66        2.92      0.50 o 
  -3   6  11        6.84        7.11      0.58 o 
  -2   6  11        1.83        1.48      0.34 o 
  -1   6  11      177.55      176.21      1.91 o 
   0   6  11      104.55      106.29      1.37 o 
   1   6  11       85.53       86.44      1.56 o 
   2   6  11        4.85        5.41      0.52 o 
   3   6  11        6.55        7.10      0.60 o 
  -3   7  11        5.87        8.04      0.64 o 
  -2   7  11        7.88        8.70      0.55 o 
  -1   7  11       22.41       22.56      0.68 o 
   0   7  11      203.19      209.86      2.19 o 
   1   7  11       22.19       22.93      0.89 o 
   2   7  11       16.46       16.47      0.78 o 
   3   7  11        3.09        3.36      0.62 o 
  -2   8  11       48.57       50.77      1.81 o 
  -1   8  11       15.72       16.21      0.70 o 
   0   8  11       44.66       47.79      1.08 o 
   1   8  11       14.14       14.02      0.79 o 
   2   8  11        2.93        3.06      0.49 o 
  -1   9  11       14.68       16.90      0.75 o 
   0   9  11       30.70       29.61      0.92 o 
   1   9  11       47.86       48.80      1.30 o 
  -4   0  12        1.66        1.59      0.79 o 
  -3   0  12       31.24       34.34      1.32 o 
  -2   0  12      436.96      415.29      5.97 o 
  -1   0  12        0.00        0.52      0.44 o 
   0   0  12       27.86       27.24      0.83 o 
   1   0  12      123.14      125.04      2.36 o 
   2   0  12       82.92       84.08      1.57 o 
   3   0  12       39.57       41.93      1.16 o 
   4   0  12        0.66        0.34      0.50 o 
  -5   1  12        0.31        0.92      0.78 o 
  -4   1  12        8.98        8.89      0.57 o 
  -3   1  12       39.12       37.35      1.10 o 
  -2   1  12       19.40       19.62      0.70 o 
  -1   1  12       48.11       47.84      0.89 o 
   0   1  12       29.51       28.11      0.70 o 
   1   1  12      132.16      124.48      2.00 o 
   2   1  12      419.50      410.77      3.09 o 
   3   1  12      152.92      153.55      1.67 o 
   4   1  12        0.46        0.54      0.35 o 
  -5   2  12        2.39        3.46      0.70 o 
  -4   2  12       16.31       18.64      0.76 o 
  -3   2  12       83.67       83.09      1.18 o 
  -2   2  12       63.25       61.88      1.05 o 
  -1   2  12      173.96      167.45      1.90 o 
   0   2  12       13.52       12.32      0.45 o 
   1   2  12      118.57      115.96      1.35 o 
   2   2  12       20.97       21.58      0.59 o 
   3   2  12       69.57       70.22      1.17 o 
   4   2  12        1.96        1.35      0.45 o 
  -4   3  12       11.88       13.28      0.82 o 
  -3   3  12        9.42        9.38      0.46 o 
  -2   3  12      114.06      115.07      1.41 o 
  -1   3  12       56.72       55.19      1.01 o 
   0   3  12       84.08       80.48      1.10 o 
   1   3  12      127.53      132.18      2.00 o 
   2   3  12       26.98       26.16      0.64 o 
   3   3  12        9.05        8.91      0.58 o 
   4   3  12       17.29       17.23      0.95 o 
  -4   4  12       37.68       40.90      1.14 o 
  -3   4  12        5.26        4.81      0.44 o 
  -2   4  12       15.87       14.95      0.54 o 
  -1   4  12       22.01       21.65      0.67 o 
   0   4  12       75.26       73.88      1.08 o 
   1   4  12       42.45       43.52      0.81 o 
   2   4  12        0.81        0.68      0.28 o 
   3   4  12       24.60       25.53      0.88 o 
   4   4  12       26.06       27.92      1.24 o 
  -4   5  12       42.14       50.34      1.36 o 
  -3   5  12        1.13        1.01      0.34 o 
  -2   5  12        0.82        0.51      0.27 o 
  -1   5  12      189.38      186.02      1.97 o 
   0   5  12        7.06        7.24      0.42 o 
   1   5  12       26.60       27.35      0.75 o 
   2   5  12       19.06       16.27      0.73 o 
   3   5  12       10.37       12.51      0.69 o 
   4   5  12        2.75        3.46      0.60 o 
  -3   6  12        2.98        2.83      0.52 o 
  -2   6  12        0.30        0.34      0.49 o 
  -1   6  12       13.45       14.81      0.56 o 
   0   6  12        4.78        4.95      0.51 o 
   1   6  12        9.73       10.24      0.57 o 
   2   6  12        4.49        4.91      0.66 o 
   3   6  12        0.69        0.40      0.47 o 
  -3   7  12       14.40       17.70      1.20 o 
  -2   7  12       17.75       17.56      0.98 o 
  -1   7  12       13.05       12.41      0.55 o 
   0   7  12       74.25       78.58      1.24 o 
   1   7  12       37.65       41.66      1.55 o 
   2   7  12        5.95        7.31      0.62 o 
  -2   8  12        1.51        1.67      0.42 o 
  -1   8  12        4.72        4.69      0.49 o 
   0   8  12        9.42       10.05      0.61 o 
   1   8  12       11.17       12.21      0.75 o 
  -4   0  13        1.93        1.67      0.83 o 
  -3   0  13        2.56        3.12      0.60 o 
  -2   0  13        8.83        9.77      0.82 o 
  -1   0  13       51.84       44.85      2.38 o 
   0   0  13       92.99       96.40      2.20 o 
   1   0  13        9.75        9.49      0.80 o 
   2   0  13      298.43      290.62      3.67 o 
   3   0  13        2.15        1.47      0.44 o 
   4   0  13        0.10        0.10      0.65 o 
  -4   1  13        5.32        5.81      0.64 o 
  -3   1  13       11.88       12.33      0.87 o 
  -2   1  13       72.10       71.33      1.35 o 
  -1   1  13        2.39        3.32      0.35 o 
   0   1  13       25.47       21.35      0.81 o 
   1   1  13       21.73       20.42      0.79 o 
   2   1  13       33.41       32.97      0.82 o 
   3   1  13       55.01       56.35      1.19 o 
   4   1  13       15.70       14.69      1.02 o 
  -4   2  13       14.43       15.68      0.86 o 
  -3   2  13       25.39       26.94      0.77 o 
  -2   2  13       16.55       15.55      0.62 o 
  -1   2  13        1.92        3.11      0.35 o 
   0   2  13       22.30       22.11      0.66 o 
   1   2  13      186.36      177.56      2.02 o 
   2   2  13       42.14       41.29      0.81 o 
   3   2  13       45.63       46.47      0.98 o 
   4   2  13        1.64        1.60      0.48 o 
  -4   3  13        2.52        2.62      0.90 o 
  -3   3  13       43.01       43.48      0.88 o 
  -2   3  13       30.28       32.70      0.99 o 
  -1   3  13       80.82       78.50      1.24 o 
   0   3  13        4.47        5.26      0.37 o 
   1   3  13       50.93       50.06      0.89 o 
   2   3  13        2.56        2.17      0.31 o 
   3   3  13       49.61       51.34      1.19 o 
   4   3  13       26.49       27.74      1.46 o 
  -4   4  13        9.89        8.94      0.67 o 
  -3   4  13        9.93       10.14      0.58 o 
  -2   4  13        5.86        6.13      0.42 o 
  -1   4  13        5.99        5.20      0.38 o 
   0   4  13       28.44       28.08      0.69 o 
   1   4  13       17.74       17.70      0.57 o 
   2   4  13       16.12       16.86      0.70 o 
   3   4  13        8.65        9.80      1.12 o 
   4   4  13       16.45       17.86      0.85 o 
  -3   5  13        8.22        9.48      0.59 o 
  -2   5  13       20.75       21.83      0.66 o 
  -1   5  13       18.60       20.55      0.64 o 
   0   5  13       88.15       89.76      1.28 o 
   1   5  13       19.01       18.72      0.60 o 
   2   5  13       11.81       13.41      0.70 o 
   3   5  13        1.86        2.60      0.50 o 
  -3   6  13        2.59        2.80      0.49 o 
  -2   6  13       15.64       16.76      0.69 o 
  -1   6  13        5.91        5.37      0.43 o 
   0   6  13        2.44        1.94      0.33 o 
   1   6  13        3.10        3.49      0.41 o 
   2   6  13        3.70        4.19      0.51 o 
   3   6  13       16.18       17.95      0.86 o 
  -2   7  13        2.04        2.15      0.40 o 
  -1   7  13       13.49       13.95      0.60 o 
   0   7  13        2.20        2.40      0.50 o 
   1   7  13        1.57        1.65      0.43 o 
   2   7  13        4.25        4.61      0.56 o 
   0   8  13        1.03        0.95      0.46 o 
  -4   0  14        6.12       10.09      1.28 o 
  -3   0  14       11.38       10.78      0.89 o 
  -2   0  14       56.37       54.53      3.58 o 
  -1   0  14       42.34       34.98      2.57 o 
   0   0  14      113.92       91.57      3.53 o 
   1   0  14       13.22       10.59      0.83 o 
   2   0  14       20.81       19.61      1.09 o 
   3   0  14        4.68        3.54      0.91 o 
   4   0  14        2.35        2.24      0.88 o 
  -4   1  14        0.94        0.72      0.39 o 
  -3   1  14        1.73        1.33      0.37 o 
  -2   1  14       19.75       18.94      0.77 o 
  -1   1  14      116.99      100.26      2.47 o 
   0   1  14        1.05        0.91      0.37 o 
   1   1  14       33.36       28.24      0.87 o 
   2   1  14       16.16       16.51      0.62 o 
   3   1  14       16.80       16.16      0.72 o 
   4   1  14        3.48        3.86      0.74 o 
  -4   2  14        7.01        9.25      0.75 o 
  -3   2  14        2.19        1.90      0.45 o 
  -2   2  14       21.41       19.01      0.77 o 
  -1   2  14      117.26      106.30      1.56 o 
   0   2  14       54.79       47.16      0.96 o 
   1   2  14       59.59       55.15      1.04 o 
   2   2  14       21.84       21.95      0.75 o 
   3   2  14       23.73       24.74      1.57 o 
   4   2  14        0.32        0.29      0.57 o 
  -4   3  14        2.31        3.10      0.68 o 
  -3   3  14        8.24        9.29      0.55 o 
  -2   3  14       14.52       12.88      0.64 o 
  -1   3  14       15.11       14.14      0.64 o 
   0   3  14        3.12        2.17      0.34 o 
   1   3  14       26.99       27.02      0.88 o 
   2   3  14       17.64       17.41      0.72 o 
   3   3  14        5.36        4.20      0.83 o 
  -3   4  14       22.19       23.51      0.81 o 
  -2   4  14        9.20        8.79      0.48 o 
  -1   4  14       13.60       12.84      0.54 o 
   0   4  14       48.51       47.03      0.90 o 
   1   4  14       57.35       58.37      1.01 o 
   2   4  14       39.51       38.54      1.06 o 
   3   4  14        0.69        0.63      0.40 o 
  -3   5  14       21.60       23.19      1.09 o 
  -2   5  14        6.16        6.80      0.47 o 
  -1   5  14       16.36       16.32      0.61 o 
   0   5  14        0.85        1.04      0.31 o 
   1   5  14        1.78        2.40      0.36 o 
   2   5  14        0.45        0.39      0.37 o 
   3   5  14        0.00        0.00      0.35 o 
  -2   6  14        5.31        5.14      0.50 o 
  -1   6  14        3.67        3.54      0.40 o 
   0   6  14        5.24        4.91      0.43 o 
   1   6  14       21.45       23.96      1.00 o 
   2   6  14        7.04        8.29      0.65 o 
  -1   7  14        1.05        0.57      0.35 o 
   0   7  14        4.13        4.18      0.43 o 
   1   7  14        1.50        0.46      0.42 o 
  -3   0  15        4.14        4.99      0.74 o 
  -2   0  15        5.52        6.00      0.78 o 
  -1   0  15       13.64        9.30      0.86 o 
   0   0  15       32.51       25.43      1.25 o 
   1   0  15        3.67        2.65      1.38 o 
   2   0  15        1.67        1.50      0.62 o 
   3   0  15        6.43        8.06      1.17 o 
  -3   1  15        1.81        1.60      0.40 o 
  -2   1  15       17.45       16.25      0.74 o 
  -1   1  15        0.68        0.50      0.53 o 
   0   1  15       44.29       40.56      1.36 o 
   1   1  15        5.08        5.23      0.52 o 
   2   1  15       23.44       22.20      0.85 o 
   3   1  15       14.07       15.23      0.86 o 
  -3   2  15        4.23        6.15      0.57 o 
  -2   2  15        4.63        3.61      0.49 o 
  -1   2  15        1.04        1.38      0.39 o 
   0   2  15       24.48       20.06      0.79 o 
   1   2  15        3.88        3.29      0.40 o 
   2   2  15        2.19        1.94      0.37 o 
   3   2  15        0.04        0.25      0.45 o 
  -3   3  15        0.97        1.10      0.43 o 
  -2   3  15        3.97        2.77      0.46 o 
  -1   3  15        5.84        5.71      0.47 o 
   0   3  15       45.58       42.70      0.97 o 
   1   3  15        1.60        2.23      0.42 o 
   2   3  15        5.11        5.71      0.59 o 
   3   3  15        6.90        6.28      0.70 o 
  -3   4  15        8.14       10.19      0.71 o 
  -2   4  15        4.73        5.07      0.49 o 
  -1   4  15        1.24        1.18      0.34 o 
   0   4  15        8.89        8.16      0.58 o 
   1   4  15        6.88        6.16      0.49 o 
   2   4  15        7.52        7.91      0.73 o 
   3   4  15       10.70       14.48      0.90 o 
  -2   5  15       20.01       20.24      0.70 o 
  -1   5  15        6.83        7.26      0.53 o 
   0   5  15        2.53        2.56      0.41 o 
   1   5  15       11.69       12.58      0.56 o 
   2   5  15        1.85        1.48      0.45 o 
  -1   6  15        2.86        3.23      0.42 o 
   0   6  15        2.23        1.86      0.37 o 
   1   6  15        0.65        0.00      0.49 o 
  -3   0  16        0.35        0.46      0.57 o 
  -2   0  16        6.37        8.95      0.92 o 
  -1   0  16       10.75        9.32      0.91 o 
   0   0  16        1.67        2.89      1.65 o 
   1   0  16       12.33       12.22      0.99 o 
   2   0  16        0.18        0.76      0.59 o 
   3   0  16        0.48        0.63      0.86 o 
  -3   1  16        1.21        1.33      0.49 o 
  -2   1  16        0.74        0.50      0.38 o 
  -1   1  16        4.88        4.03      0.52 o 
   0   1  16        3.23        3.29      0.53 o 
   1   1  16       32.63       32.91      0.99 o 
   2   1  16       11.46       11.85      0.70 o 
   3   1  16        0.78        0.09      0.48 o 
  -3   2  16        2.96        4.54      0.60 o 
  -2   2  16       10.34       12.75      0.72 o 
  -1   2  16        9.18       10.10      0.66 o 
   0   2  16        3.39        4.93      0.54 o 
   1   2  16        0.67        0.72      0.40 o 
   2   2  16        8.91       11.09      0.68 o 
   3   2  16        2.18        2.08      0.57 o 
  -2   3  16        3.12        2.73      0.49 o 
  -1   3  16        6.79        7.46      0.63 o 
   0   3  16       11.62       11.24      0.83 o 
   1   3  16        1.75        2.50      0.41 o 
   2   3  16        6.15        7.20      0.60 o 
  -2   4  16        0.57        1.80      0.47 o 
  -1   4  16        0.56        0.27      0.34 o 
   0   4  16        6.00        6.33      0.51 o 
   1   4  16        5.31        4.20      0.45 o 
   2   4  16        4.36        4.40      0.65 o 
  -1   5  16        6.05        6.39      0.54 o 
   0   5  16        0.33        0.32      0.34 o 
   1   5  16        2.42        2.85      0.48 o 
  -2   0  17        0.52        0.00      0.55 o 
  -1   0  17       11.55       12.99      1.92 o 
   0   0  17       18.53       19.71      2.78 o 
   1   0  17        5.94        7.71      1.79 o 
   2   0  17        0.17        0.28      0.59 o 
  -2   1  17        3.03        3.20      0.52 o 
  -1   1  17        0.70        0.26      0.39 o 
   0   1  17        0.29        0.79      0.41 o 
   1   1  17        7.62        9.03      0.66 o 
   2   1  17        7.24        6.81      0.64 o 
  -2   2  17        3.69        5.12      0.60 o 
  -1   2  17        4.88        4.18      0.55 o 
   0   2  17        4.33        3.71      0.72 o 
   1   2  17        1.24        1.96      0.48 o 
   2   2  17       10.08       11.68      0.84 o 
  -2   3  17        1.82        1.68      0.59 o 
  -1   3  17        3.16        4.86      0.57 o 
   0   3  17        7.06       10.64      0.70 o 
   1   3  17        6.24        8.88      0.66 o 
  -1   4  17       24.74       29.74      1.07 o 
   0   4  17        2.01        3.66      0.46 o 
  -1   0  18        5.78        6.70      0.91 o 
   0   0  18        1.10        2.07      0.69 o 
   1   0  18        0.96        2.30      0.74 o 
  -1   1  18        0.33        0.52      0.44 o 
   0   1  18        5.57        5.66      0.91 o 
   1   1  18       25.96       29.90      1.07 o 
   0   2  18       19.34       22.76      0.96 o 
                                                 
